# Supplementary material for: Discrepancies in Outcome Reporting Exist Between Protocols and Published Oral Health Cochrane Systematic Reviews
Source: PLoS One. 2015 Sep 14;10(9):e0137667. doi: 10.1371/journal.pone.0137667 (PMC4569349; doi:10.1371/journal.pone.0137667)
Supplement: S1 File — (XLSX) [file pone.0137667.s001.xlsx]

## Sheet: Φύλλο1
study_id	title	author	classification	discrepancy	significance	out_1_reg	out_1_pub	out_1_1	out_2_d2	out_1_2	out_1_0	out_0_1	out_1_d1	out_2_2	out_2_1	out_2_0	out_0_2	no_meta_primary	meta_primary_sig	meta_primary_nonsig	corr_author	corr_auth_cont	multi	inclusion	year	year2	protocol	sr_updates	previous_ver1	previous_ver2	previous_ver3	previous_ver4	no_authors	no_authors3	sr_primary_no	sr_second_no	sr_combo_out_no	pr_primary_no	pr_second_no	pr_combo_out_no	declare_dis	journal	reasons_excl	doi	split	sr_update3	sr_combo_prim_bin	pr_combo_out_no_bin	explanation_discrepancy
1	Sedation versus general anaesthesia for provision of dental treatment in under 18 year olds	Ashley	anesthesia	no	99	yes	yes	yes						yes							uk	europe	yes	yes	2012	=>2008	2007	yes1	2009				4	4-	4	10		4	10			CDSR		10.1002/14651858.CD006334.pub3		2	0	0	.
2	Antibiotics for the prophylaxis of bacterial endocarditis in dentistry	Glenny	antibiotics	no	99	yes	yes	yes						yes							uk	europe	yes	yes	2013	=>2008	2002	yes2	2004	2008			5	4-	3	3		3	3			CDSR		10.1002/14651858.CD003813.pub4		3	0	0	.
3	Antibiotics to prevent complications following tooth extractions	Lodi	antibiotics	no	1	yes	yes	yes			yes			yes							italy	europe	yes	yes	2012	=>2008	2002	no					6	6-	2	2		1	2			CDSR		10.1002/14651858.CD003811.pub2		1	0	0
4	Antibiotic use for irreversible pulpitis	Fedorowicz	antibiotics	yes	99	yes	yes	yes						no		yes					bahrain	Middle East & Africa	yes	yes	2013	=>2008	2004	yes1	2005				5	4-	2	2		2	3		no	CDSR		0.1002/14651858.CD004969.pub3		2	0	0
5	implant placement to prevent complications	Esposito	antibiotics	yes	0	yes	yes	no		yes	no			no	no						uk	europe	yes	yes	2013	=>2008	2003	yes3	2003	2008	2010		3	2-	2	2		3	1	4	no	CDSR		10.1002/14651858.CD004152.pub4		3	0	1	.
6	Interventions for the treatment of burning mouth syndrome	Zakrzewska	burning mouth syndrome	no	1	yes	yes	yes						yes							uk	europe	yes	yes	2004	<2008	2000	no					3	2-	1	3		1	3			CDSR		10.1002/14651858.CD002779.pub2		1	0	0	.
7	Home-based chemically-induced whitening of teeth in adults	Hasson	cosmetic therapy	no	99	yes	yes	yes						yes							usa	americas	no	yes	2006	<2008	2003	no					3	2-	2	0	2	2	0	2		CDSR		10.1002/14651858.CD006202	split	1	1	1	.
8	Interventions for central giant cell granuloma (CGCG) of the jaws	Suárez-Roa	central giant cell granuloma	no	99	yes	yes	yes						yes							mexico	americas	yes	yes	2009	=>2008	2008	no					7	6-	1	7		1	7			CDSR		10.1002/14651858.CD007404.pub2		1	0	0	.
9	Feeding interventions for growth and development in infants	Bessel	cleft lip & palate	yes	99	yes	yes	no		yes				no			yes				uk	europe	yes	yes	2011	=>2008	2001	yes1	2004				6	6-	3	2		3	0	3	no	CDSR		10.1002/14651858.CD003315.pub3		2	0	1	.
10	Interventions for the management of submucous cleft palate	Nasser	cleft lip & palate	no	99	yes	yes	yes						yes							germany	europe	yes	yes	2008	=>2008	2007	no					4	4-	3	5		3	5			CDSR		10.1002/14651858.CD006703.pub2		1	0	0	.
11	Secondary bone grafting for alveolar cleft in children with	Guo	cleft lip & palate	yes	99	yes	yes	yes						no			yes				china	asia	yes	yes	2011	=>2008	2009	no					9	6-	2	6		2	4		yes	CDSR		10.1002/14651858.CD008050.pub2		1	0	0	.
13	Adhesives for bonded molar tubes during fixed brace	Millet	orthodontic treatment	yes	1	yes	yes	yes						no			yes				ireland	europe	yes	yes	2011	=>2008	2010	no					5	4-	3	3	6	3	3	3	no	CDSR		10.1002/14651858.CD008236.pub2		1	1	1	.
17	Adhesives for fixed orthodontic bands	Millet	orthodontic treatment	no	99	yes	yes	yes						yes							ireland	europe	yes	yes	2007	<2008	2003	yes1	2006				5	4-	3	1	4	3	1	4		CDSR		0.1002/14651858.CD004485.pub3		2	1	1	.
18	Adhesives for fixed orthodontic brackets	Mandall	orthodontic treatment	no	99	yes	yes	yes						yes							uk	europe	yes	yes	2003	<2008	2000	no					6	6-	2	0	2	2	0	2		CDSR		10.1002/14651858.CD002282		1	1	1	.
19	Arthroscopy for temporomandibular disorders	Rigon	orthodontic treatment	no	1	yes	yes	yes						yes							brazil	americas	yes	yes	2010	=>2008	2007	no					6	6-	6	6		6	6			CDSR		10.1002/14651858.CD006385.pub2		1	0	0	.
25	Enamel etching for bonding fixed orthodontic braces	Hu	orthodontic treatment	yes	0	yes	yes	yes						no		yes	yes				china	asia	yes	yes	2013	=>2008	2005	no					10	6-	1	3		1	3		no	CDSR		10.1002/14651858.CD005516.pub2		1	0	0	.
26	Extraction of primary (baby) teeth for unerupted palatally	Parkin	orthodontic treatment	no	99	yes	yes	yes						yes							uk	europe	yes	yes	2012	=>2008	2004	yes1					8	6-	1	3		1	3			CDSR		10.1002/14651858.CD004621.pub3		2	0	0	.
27	Fluorides for the prevention of early tooth decay	Benson	orthodontic treatment	yes	99	yes	yes	yes						no			yes				uk	europe	yes	yes	2013	=>2008	2002	yes1	2004				6	6-	1	4		1	1		no	CDSR		10.1002/14651858.CD003809.pub3		2	0	0	.
28	Initial arch wires for tooth alignment during orthodontic	Jian	orthodontic treatment	yes	99	yes	yes	yes						no			yes				china	asia	yes	yes	2013	=>2008	2009	yes1	2010				7	6-	2	3		2	2		no	CDSR		10.1002/14651858.CD007859.pub3		2	0	0	.
30	Interventions for managing relapse of the lower front teeth	Yu	orthodontic treatment	no	99	yes	yes	yes						yes							china	asia	yes	yes	2013	=>2008	2010	no					6	6-	1	10		1	10			CDSR		10.1002/14651858.CD008734.pub2		1	0	0	.
31	Interventions for replacing missing teeth: augmentation	Esposito	orthodontic treatment	yes	0	yes	yes	no		no	no	no		no		no	yes				uk	europe	yes	yes	2014	=>2008	2002	yes1	2010				3	2-	2	7		3	1	4	no	CDSR		10.1002/14651858.CD008397.pub2	split	2	0	1	.
32	Interventions for replacing missing teeth: denture	Sutton	orthodontic treatment	yes	99	yes	yes	yes						no		yes					uk	europe	yes	yes	2005	<2008	2004	no					3	2-	1	3		1	5		no	CDSR		10.1002/14651858.CD004941.pub2		1	0	0	.
33	Occlusal adjustment for treating and preventing	Koh	orthodontic treatment	no	0	yes	yes	yes						yes							singapore	asia	yes	yes	2003	<2008	2002	no					2	2-	3	1		3	1			CDSR		10.1002/14651858.CD003812		1	0	0	.
34	Occlusal splints for treating sleep bruxism (tooth grinding)	Macedo	orthodontic treatment	yes	0	no	yes	no				yes		no			yes				brazil	americas	yes	yes	2007	<2008	2005	no					5	4-	2	23		0	0		no	CDSR		10.1002/14651858.CD005514.pub2		1	0	0	.
35	Oral appliances and functional orthopaedic appliances for	Carvahlo	orthodontic treatment	no	99	yes	yes	yes						yes							brazil	americas	yes	yes	2007	<2008	2005	no					7	6-	1	17		1	17			CDSR		10.1002/14651858.CD005520.pub2		1	0	0	.
36	Orthodontic and orthopaedic treatment for anterior open	Lentini-Oliveira	orthodontic treatment	no	99	yes	yes	yes						yes							brazil	americas	yes	yes	2014	=>2008	2005	yes1	2007				9	6-	1	13		1	13			CDSR		10.1002/14651858.CD005515.pub3		2	0	0	.
37	Orthodontics for treating temporomandibular joint (TMJ)	Luther	orthodontic treatment	yes	99	yes	yes	yes						no		yes					uk	europe	yes	yes	2010	=>2008	2007	no					3	2-	3	1		3	3	6	no	CDSR		10.1002/14651858.CD006541.pub2		1	0	1	.
38	Orthodontic treatment for deep bite and retroclined upper	Millet	orthodontic treatment	no	99	yes	yes	yes						yes							ireland	europe	yes	yes	2006	<2008	2006	no					6	6-	1	6		1	6			CDSR		10.1002/14651858.CD005972.pub2		1	0	0	.
39	Orthodontic treatment for distalising upper first molars in	Jambi	orthodontic treatment	yes	1	yes	yes	yes						no			yes				uk	europe	yes	yes	2013	=>2008	2010	no					4	4-	2	4		2	3		no	CDSR		10.1002/14651858.CD008375.pub2		1	0	0	.
40	Orthodontic treatment for posterior crossbites	Agostino	orthodontic treatment	yes	0	yes	yes	no		yes	no	no		no	no	no	yes				italy	europe	yes	yes	2014	=>2008	1998	yes1	1998				6	6-	1	5		3	1	4	no	CDSR		10.1002/14651858.CD000979.pub2	split	2	0	1	.
41	Orthodontic treatment for prominent lower front teeth (Class III malocclusion)	Watkinson	orthodontic treatment	no	1	yes	yes	yes						yes							uk	europe	yes	yes	2013	=>2008	2002	no					4	4-	1	5		1	5			CDSR		10.1002/14651858.CD003451.pub2		1	0	0	.
42	Orthodontic treatment for prominent lower front teeth (Class II malocclusion)	Thiruvenkatachari	orthodontic treatment	yes	0	yes	yes	yes						no			yes				uk	europe	yes	yes	2013	=>2008	2002	yes1	2007				4	4-	1	7		0	0		no	CDSR		10.1002/14651858.CD003452.pub3		2	0	0	.
43	Reinforcement of anchorage during orthodontic brace	Jambi	orthodontic treatment	no	99	yes	yes	yes						yes							uk	europe	yes	yes	2014	=>2008	2005	yes1	2007				6	6-	3	6	9	3	6	9		CDSR		10.1002/14651858.CD005098.pub3		2	1	1	.
44	Retention procedures for stabilising tooth position after	Littlewood	orthodontic treatment	no	99	yes	yes	yes						yes							uk	europe	yes	yes	2006	<2008	2000	yes1	2004				4	4-	3	2	5	3	2	5		CDSR		10.1002/14651858.CD002283.pub3		2	1	1	.
45	Treatments for adults with prominent lower front teeth	Minami-Sugaya	orthodontic treatment	no	99	yes	yes	yes						yes							brazil	americas	yes	yes	2012	=>2008	2008	no					7	6-	1	8		1	8			CDSR		10.1002/14651858.CD006963.pub2		1	0	0	.
46	Hypnosis for children undergoing dental treatment	Al-Harasi	dental anxiety	no	99	yes	yes	yes						yes							oman	Middle East & Africa	yes	yes	2010	=>2008	2008	no					5	4-	3	1	4	3	1	4		CDSR		10.1002/14651858.CD007154.pub2		1	1	1	.
47	Sedation of children undergoing dental treatment	Lourenço-Matharu	dental anxiety	yes	99	yes	yes	no		yes	no	no		no	no	no	yes				uk	europe	yes	yes	2012	=>2008	2002	yes2	2005	2006			3	2-	1	3		2	0	2	no	CDSR		10.1002/14651858.CD003877.pub4		3	0	1	.
48	Antibacterial agents in composite restorations for the	Pereira-Cenci	dental caries prevention	no	99	yes	yes	yes						yes							brazil	americas	yes	yes	2013	=>2008	2009	yes1	2009				4	4-	1	3		1	3			CDSR		10.1002/14651858.CD007819.pub3		2	0	0	.
49	Combinations of topical fluoride (toothpastes, mouthrinses	Marinho	dental caries prevention	yes	1	no	yes	no				yes		no			yes				uk	europe	yes	yes	2004	<2008	2000	no					4	4-	1	9		0	0	0	no	CDSR		10.1002/14651858.CD002781.pub2		1	0	1	.
50	Flossing for the management of periodontal diseases	Sambunjak	dental caries prevention	no	1	yes	yes	yes						yes							uk	europe	yes	yes	2011	=>2008	2010	no					7	6-	7	2		7	2			CDSR		10.1002/14651858.CD008829.pub2		1	0	0	.
51	Fluoridated milk for preventing dental caries	Yeung	dental caries prevention	no	99	yes	yes	yes						yes							uk	europe	yes	yes	2005	<2008	2002	no					6	6-	1	4		1	4			CDSR		10.1002/14651858.CD003876.pub2		1	0	0	.
52	Fluoride gels for preventing dental caries in children	Marinho	dental caries prevention	no	1	yes	yes	yes						yes							uk	europe	yes	yes	2002	<2008	2000	no					4	4-	1	6		1	6			CDSR		10.1002/14651858.CD002280		1	0	0	.
53	Fluoride mouthrinses for preventing dental caries in children	Marinho	dental caries prevention	no	1	yes	yes	yes						yes							uk	europe	yes	yes	2003	<2008	2000	no					4	4-	1	6		1	6			CDSR		10.1002/14651858.CD002284		1	0	0	.
55	Fluoride supplements (tablets, drops, lozenges or chewing	Tubert-Jeannin	dental caries prevention	yes	1	yes	yes	yes						no			yes				france	europe	yes	yes	2011	=>2008	2010	no					9	6-	1	4		1	2		no	CDSR		0.1002/14651858.CD007592.pub2		1	0	0	.
56	Fluoride toothpastes for preventing dental caries in children	Marinho	dental caries prevention	no	1	yes	yes	yes						yes							uk	europe	yes	yes	2003	<2008	2000	no					4	4-	1	6		1	6			CDSR		10.1002/14651858.CD002278		1	0	0	.
57	Fluoride toothpastes of different concentrations for	Walsh	dental caries prevention	yes	1	yes	yes	no			yes			yes							uk	europe	yes	yes	2010	=>2008	2009	no					6	6-	3	1		4	1		no	CDSR		10.1002/14651858.CD007868.pub2		1	0	0	.
58	Fluoride varnishes for preventing dental caries in children	Marinho	dental caries prevention	no	1	yes	yes	yes						yes							uk	europe	yes	yes	2013	=>2008	2002	no					4	4-	1	6		1	6			CDSR		10.1002/14651858.CD002279.pub2		1	0	0	.
59	Interdental brushing for the prevention and control	Poklekovic	dental caries prevention	no	1	yes	yes	yes						yes							uk	europe	yes	yes	2013	=>2008	2012	no					7	6-	5	2		5	2			CDSR		10.1002/14651858.CD009857.pub2		1	0	0	.
60	One-to-one dietary interventions undertaken in a dental	Harris	dental caries prevention	no	99	yes	yes	yes						yes							uk	europe	yes	yes	2012	=>2008	2007	no					4	4-	2	3		2	3			CDSR		10.1002/14651858.CD006540.pub2		1	0	0	.
61	One topical fluoride (toothpastes, or mouthrinses, or gels, or	Marinho	dental caries prevention	yes	0	no	yes	no				yes		no							uk	europe	yes	yes	2004	<2008	2000	no					4	4-	1	6		0	0		no	CDSR		10.1002/14651858.CD002780.pub2		1	0	0	.
62	Pit and fissure sealants versus fluoride varnishes for	Hiiri	dental caries prevention	no	99	yes	yes	yes						yes							finland	europe	yes	yes	2010	=>2008	2001	yes1	2006				4	4-	3	3		3	3			CDSR		10.1002/14651858.CD003067.pub3		2	0	0	.
63	Primary school-based behavioural interventions	Cooper	dental caries prevention	no	1	yes	yes	yes						yes							uk	europe	yes	yes	2013	=>2008	2008	no					8	6-	3	5		3	5			CDSR		10.1002/14651858.CD009378.pub2		1	0	0	.
64	Progress in Orthodontics 2014, 15:58	Ahovuo-Saloranta	dental caries prevention	yes	1	yes	yes	no		no	yes			no		yes					finland	europe	yes	yes	2013	=>2008	1999	yes2	2004	2008			7	6-	1	0	1	2	0	2	no	CDSR		10.1002/14651858.CD001830.pub4		3	1	1	.
65	Slow-release fluoride devices for the control of dental decay	Bonner	dental caries prevention	no	99	yes	yes	yes						yes							uk	europe	yes	yes	2006	<2008	2005	no					4	4-	2	5		2	5			CDSR		10.1002/14651858.CD005101.pub2		1	0	0	.
66	Topical fluoride as a cause of dental fluorosis in children	Wong	dental caries prevention	no	1	yes	yes	yes						yes							china	asia	yes	yes	2010	=>2008	2009	no					6	6-	2	0	2	2	0	2		CDSR		10.1002/14651858.CD007693.pub2		1	1	1	.
67	Topical fluoride (toothpastes, mouthrinses, gels or varnishes)	Marinho	dental caries prevention	no	1	yes	yes	yes						yes							uk	europe	yes	yes	2003	<2008	1998	no					4	4-	1	6		1	6			CDSR		10.1002/14651858.CD002782		1	0	0	.
68	Adhesively bonded versus non-bonded amalgam restorations	Fedorowicz	dental caries treatment	yes	99	yes	yes	yes						no			yes				bahrain	Middle East & Africa	yes	yes	2009	=>2008	2009	no					3	2-	1	5		1	3		no	CDSR		10.1002/14651858.CD007517.pub2		1	0	0	.
69	Ceramic inlays for restoring posterior teeth	Hayashi	dental caries treatment	no	99	yes	yes	yes						yes							japan	asia	yes	yes	2003	<2008	2002	no					2	2-	3	0	3	3	0	0		CDSR		10.1002/14651858.CD003450		1	1	1	.
70	Dental fillings for the treatment of caries in the primary	Yengopal	dental caries treatment	yes	99	yes	yes	yes						no			yes				south africa	Middle East & Africa	yes	yes	2009	=>2008	2003	no					4	4-	1	11		1	7		yes	CDSR		10.1002/14651858.CD004483.pub2		1	0	0	.
71	Direct composite resin fillings versus amalgam fillings for	Rasines Alcaraz	dental caries treatment	no	1	yes	yes	yes		no			yes	yes							argentina	americas	yes	yes	2014	=>2008	2006	no					6	6-	1	3		1	3		yes	CDSR		10.1002/14651858.CD005620.pub2		1	0	0	.
72	Direct versus indirect veneer restorations for intrinsic dental	Wakiaga	dental caries treatment	no	99	yes	yes	yes						yes							uk	europe	yes	yes	2004	<2008	2003	no					4	4-	3	1	4	3	1	4		CDSR		10.1002/14651858.CD004347.pub2		1	1	1	.
73	Hand and ultrasonic instrumentation for orthograde root	Pedrazzi	dental caries treatment	no	99	yes	yes	yes						yes							brazil	americas	yes	yes	2008	=>2008	2007	no					5	4-	3	2		3	2			CDSR		10.1002/14651858.CD006384.pub3		1	0	0	.
74	Interdental brushing for the prevention and control of	Poklepovic	dental caries treatment	no	1	yes	yes	yes						yes							croatia	europe	yes	yes	2013	=>2008	2012	no					7	6-	5	2		5	2			CDSR		10.1002/14651858.CD009857.pub2		1	0	0	.
75	Irrigants for non-surgical root canal treatment in mature	Fedorowicz	dental caries treatment	yes	99	yes	yes	no		yes		yes		no		yes					switzerland	europe	yes	yes	2012	=>2008	2011	no					5	4-	2	4		3	5		no	CDSR		10.1002/14651858.CD008948.pub2		1	0	0	.
76	Magnification devices for endodontic therapy	Fabbro	dental caries treatment	yes	99	yes	yes	yes						no		yes					italy	europe	yes	yes	2009	=>2008	2006	no					5	4-	2	5		2	7		no	CDSR		10.1002/14651858.CD005969.pub2		1	0	0	.
77	Operative caries management in adults and children	Ricketts	dental caries treatment	yes	1	yes	yes	yes				no		no			yes				uk	europe	yes	yes	2013	=>2008	2006	yes1	2002				5	4-	4	4		3	1	3	no	CDSR		0.1002/14651858.CD003808.pub3		2	0	1	.
78	Ozone therapy for the treatment of dental caries	Rickard	dental caries treatment	no	99	yes	yes	yes						yes							uk	europe	yes	yes	2004	<2008	2003	no					5	4-	2	5		2	5			CDSR		0.1002/14651858.CD004153.pub2		1	0	0	.
79	Preformed metal crowns for decayed primary molar teeth	Innes	dental caries treatment	no	99	yes	yes	yes						yes							uk	europe	no	yes	2007	<2008	2005	no					3	2-	3	5		3	5			CDSR		10.1002/14651858.CD005512.pub2		1	0	0	.
80	Pulp management for caries in adults: maintaining pulp	Miyashita	dental caries treatment	no	99	yes	yes	yes						yes							uk	europe	yes	yes	2007	<2008	2002	no					4	4-	3	2	5	3	2	5		CDSR		10.1002/14651858.CD004484.pub2		1	1	1	.
81	Pulp treatment for extensive decay in primary teeth	Smaïl-Faugeron	dental caries treatment	no	99	yes	yes	yes						yes							france	europe	yes	yes	2013	=>2008	2003	no					6	6-	2	4		2	4			CDSR		10.1002/14651858.CD003220.pub2		1	0	0	.
82	Replacement versus repair of defective restorations in adults	Sharif	dental caries treatment	yes	99	yes	yes	no				yes		no			yes				uk	europe	yes	yes	2014	=>2008	2010	yes1	2006				8	6-	4	3		3	2		no	CDSR		10.1002/14651858.CD005970.pub3		2	0	0	.
83	Replacement versus repair of defective restorations in adults	Sharif	dental caries treatment	yes	99	yes	yes	no				yes		no			yes				uk	europe	yes	yes	2014	=>2008	2010	yes2	2006				9	6-	4	3		3	2		no	CDSR		10.1002/14651858.CD005971.pub3		3	0	0	.
84	Root canal posts for the restoration of root filled teeth	Bolla	dental caries treatment	no	99	yes	yes	yes						yes							france	europe	no	yes	2007	<2008	2004	no					7	6-	2	0	2	2	0	2		CDSR		10.1002/14651858.CD004623.pub2		1	1	1	.
85	Single crowns versus conventional fillings for the restoration	Fedorowicz	dental caries treatment	no	99	yes	yes	yes						yes							bahrain	Middle East & Africa	yes	yes	2012	=>2008	2011	no					7	6-	2	4		2	5			CDSR		10.1002/14651858.CD009109.pub2		1	0	0	.
86	Single versus multiple visits for endodontic treatment	Figini	dental caries treatment	yes	99	no	yes	no				yes		no			yes				italy	europe	yes	yes	2007	<2008	2005	no					4	4-	3	3	6	0	0	0	no	CDSR		10.1002/14651858.CD005296.pub2		1	1	1	.
87	Surgical versus non-surgical endodontic re-treatment	Fabbro	dental caries treatment	no	0	yes	yes	yes						yes							italy	europe	yes	yes	2007	<2008	2005	no					5	4-	3	1		3	1			CDSR		10.1002/14651858.CD005511.pub2		1	0	0	.
88	The effect of different methods of remuneration on the	Brocklehurst	dentistry practice and systems	no	99	yes	yes	yes						yes							uk	europe	yes	yes	2013	=>2008	2012	no					7	6-	4	3		4	3			CDSR		10.1002/14651858.CD009853.pub2		1	0	0	.
89	Interventions for the management of dry mouth: topical	Furness	dry mouth	no	0	yes	yes	yes						yes							uk	europe	yes	yes	2011	=>2008	2011	no					5	4-	2	4		2	4			CDSR		10.1002/14651858.CD008934.pub2		1	0	0	.
90	Acyclovir for treating primary herpetic gingivostomatitis	Nasser	gingivostomatitis	no	99	yes	yes	yes						yes							germany	europe	yes	yes	2008	=>2008	2007	no					4	4-	4	3		4	3			CDSR		10.1002/14651858.CD006700.pub2		1	0	0	.
91	Mouthrinses for the treatment of halitosis	Fedorowicz	halitosis	no	99	yes	yes	yes						yes							bahrain	Middle East & Africa	yes	yes	2008	=>2008	2007	no					5	4-	2	3		2	3			CDSR		10.1002/14651858.CD006701.pub2.		1	0	0	.
92	Tongue scraping for treating halitosis	Outhouse	halitosis	no	99	yes	yes	yes						yes							uk	europe	yes	yes	2006	<2008	2005	no					4	4-	2	2		2	2			CDSR		10.1002/14651858.CD005519.pub2		1	0	0	.
93	Interventions for cleaning dentures in adults	de Souza	maintenace	no	99	yes	yes	yes						yes							brazil	americas	yes	yes	2009	=>2008	2008	no					6	6-	2	3		2	3			CDSR		10.1002/14651858.CD007395.pub2		1	0	0	.
94	Interventions for iatrogenic inferior alveolar and lingua	Coulthart	complications of surgery	yes	99	yes	yes	no		yes				no			yes				uk	europe	yes	yes	2014	=>2008	2005	no					7	6-	5	5		6	5		yes	CDSR		10.1002/14651858.CD005293.pub2		1	0	0	.
95	Local interventions for the management of alveolar osteitis	Daly	complications of surgery	yes	1	yes	yes	no				yes		no			yes				uk	europe	yes	yes	2012	=>2008	2008	no					5	4-	5	4		4	3		yes	CDSR		10.1002/14651858.CD006968.pub2		1	0	0	.
96	Open versus closed surgical exposure of canine teeth that are displaced	Parkin	impacted teeth	no	99	yes	yes	yes						yes							uk	europe	yes	yes	2008	=>2008	2008	no					4	4-	4	3		4	3			CDSR		10.1002/14651858.CD006966.pub2		1	0	0	.
97	Interventions for replacing missing teeth: 1- versus 2-stage implant	Esposito	implants and prosthesis	no	0	yes	yes	yes		no		no		no			yes				uk	europe	yes	yes	2009	=>2008	2007	no					5	4-	3	3	6	3	1	4	no	CDSR		10.1002/14651858.CD006698.pub2	split	1	1	1	.
98	Interventions for replacing missing teeth: dental implants in fresh	Esposito	implants and prosthesis	no	0	yes	yes	yes				no		no			yes				uk	europe	yes	yes	2010	=>2008	2006	yes1	2006				5	4-	3	6	9	3	2	5	no	CDSR		10.1002/14651858.CD005968.pub3		2	1	1	.
99	Interventions for replacing missing teeth: dental implants in zygomatic bone	Esposito	implants and prosthesis	no	99	yes	yes	yes						yes							uk	europe	yes	yes	2013	=>2008	2005	yes1	2003				2	2-	3	2	5	3	2	5		CDSR		10.1002/14651858.CD004151.pub3		2	1	1	.
100	Interventions for replacing missing teeth: different times for loading dental	Esposito	implants and prosthesis	no	0	yes	yes	yes						yes							uk	europe	yes	yes	2013	=>2008	2003	yes2	2004	2007			4	4-	3	0	3	3	0	3		CDSR		10.1002/14651858.CD003878.pub5		3	1	1	.
101	interventions for replacing missing teeth: different types of dental implants	Esposito	implants and prosthesis	yes	0	yes	yes	no		yes	no	yes	yes	no	no	no	yes				uk	europe	yes	yes	2014	=>2008	2003	yes2	2005	2007			3	2-	2	2		3	0	3	no	CDSR		10.1002/14651858.CD003815.pub4		3	0	1	.
102	Interventions for replacing missing teeth: horizontal and vertical bone	Esposito	implants and prosthesis	yes	0	yes	yes	yes		no	no	yes		no	no	no	yes				uk	europe	yes	yes	2009	=>2008	2003	yes2	2008	2009			6	6-	3	5	8	3	2	5	no	CDSR		10.1002/14651858.CD003607.pub4		3	1	1	.
103	Interventions for replacing missing teeth: hyperbaric oxygen therapy	Esposito	implants and prosthesis	yes	99	yes	yes	no		yes	yes	yes		no	no	yes	yes				uk	europe	yes	yes	2013	=>2008	2002	yes1	2008				2	2-	3	4	7	3	3	6	no	CDSR		10.1002/14651858.CD003603.pub3		2	1	1	.
104	Interventions for replacing missing teeth: maintaining and recovering soft	Grusovin	implants and prosthesis	yes	99	yes	yes	no		yes	no	yes		no	yes	no	yes				uk	europe	yes	yes	2010	=>2008	2002	yes2	2004	2008			5	4-	3	8	11	3	2	5	no	CDSR		10.1002/14651858.CD003069.pub4		3	1	1	.
105	Interventions for replacing missing teeth: management of soft tissues	Esposito	implants and prosthesis	yes	0	yes	yes	yes		no	no	no	yes	no	no	no	yes				uk	europe	yes	yes	2012	=>2008	2007	no					5	4-	3	23		3	1	4	yes	CDSR		10.1002/14651858.CD006697.pub2	split	1	0	1	.
106	nterventions for replacing missing teeth: partially absent dentition	Abt	implants and prosthesis	yes	99	yes	yes	no			yes	yes		no		yes	yes				usa	americas	yes	yes	2012	=>2008	2002	no					4	4-	3	25	28	3	10	38	no	CDSR		10.1002/14651858.CD003814.pub2		1	1	1	.
107	Interventions for replacing missing teeth: preprosthetic surgery versu	Coulthart	implants and prosthesis	yes	99	yes	yes	no		no	no	yes		yes							uk	europe	yes	yes	2002	<2008	2002	no					4	4-	3	0	3	2	0	2	no	CDSR		10.1002/14651858.CD003604		1	1	1	.
108	Interventions for replacing missing teeth: treatment of peri-implantitis	Esposito	implants and prosthesis	yes	0	yes	yes	no			yes	yes		no		no	yes				uk	europe	yes	yes	2012	=>2008	2004	yes3	2006	2008	2010		3	2-	4	6		3	2	5	no	CDSR		10.1002/14651858.CD004970.pub5	split	3	0	1	.
109	Interventions for the management of mandibular fractures	Nasser	implants and prosthesis	yes	99	yes	yes	no				yes		no			yes				uk	europe	yes	yes	2013	=>2008	2006	yes1	2007				6	6-	6	2		3	2		no	CDSR		10.1002/14651858.CD006087.pub3		2	0	0	.
110	nterventions for the treatment of fractures of the mandibular condyle	Sharif	implants and prosthesis	no	99	yes	yes	yes						yes							uk	europe	yes	yes	2010	=>2008	2007	no					7	6-	4	7		4	7			CDSR		10.1002/14651858.CD006538.pub2		1	0	0	.
111	Resorbable versus titanium plates for facial fractures	Dori	implants and prosthesis	no	99	yes	yes	yes						yes							uk	europe	yes	yes	2009	=>2008	2008	no					3	2-	5	17		5	17			CDSR		10.1002/14651858.CD007158.pub2		1	0	0	.
112	Resorbable versus titanium plates for orthognathic surger	Fedorowicz	implants and prosthesis	no	99	yes	yes	yes						yes							bahrain	Middle East & Africa	yes	yes	2007	<2008	2006	no					4	4-	8	19		8	19			CDSR		10.1002/14651858.CD006204.pub2		1	0	0	.
114	Surgical removal versus retention for the management of asymptomatic	Mettes	removal of third molars	yes	99	yes	yes	no			yes	yes		no							holland	europe	yes	yes	2012	=>2008	2002	yes1	2005				6	6-	3	9	12	3	16	19	no	CDSR		10.1002/14651858.CD003879.pub3		2	1	1	.
115	Surgical techniques for the removal of mandibular wisdom	Coulthart	removal of third molars	yes	1	yes	yes	no			yes	yes		no							uk	europe	yes	yes	2014	=>2008	2003	no					6	6-	5	5		3	4	7	yes	CDSR		10.1002/14651858.CD004345		1	0	1	.
116	Domestic violence screening and intervention programmes	Coulthart	traumatic injury	no	99	yes	yes	yes						yes							uk	europe	yes	yes	2010	=>2008	2003	yes1	2003				10	6-	3	0	3	3	0	3		CDSR		10.1002/14651858.CD004486.pub3		2	1	1	.
117	Interventions for the management of external root resorption	Ahangari	traumatic injury	no	99	yes	yes	yes						yes							iran	asia	yes	yes	2010	=>2008	2009	no					5	4-	5	3		5	3			CDSR		10.1002/14651858.CD008003.pub2		1	0	0	.
118	Interventions for treating traumatised ankylosed permanent	de Souza	traumatic injury	no	99	yes	yes	yes						yes							brazil	americas	yes	yes	2010	=>2008	2009	no					4	4-	3	4		3	4			CDSR		10.1002/14651858.CD007820.pub2		1	0	0	.
119	Interventions for treating traumatised permanent front teeth	Day	traumatic injury	no	99	yes	yes	yes						yes							uk	europe	yes	yes	2010	=>2008	2007	no					2	2-	6	2		6	2			CDSR		10.1002/14651858.CD006542.pub2		1	0	0	.
120	Interventions for treating traumatised permanent front teeth	Belmonte	traumatic injury	yes	99	yes	yes	no			yes			no			yes				brazil	americas	yes	yes	2013	=>2008	2006	no					5	4-	6	3		7	2		no	CDSR		10.1002/14651858.CD006203.pub2		1	0	0	.
121	Dental extractions prior to radiotherapy to the jaws for	Eliyas	oral care for cancer patients	yes	99	yes	yes	no			yes	yes		no		yes	yes				uk	europe	yes	yes	2013	=>2008	2010	no					4	4-	2	3		1	4		no	CDSR		10.1002/14651858.CD008857.pub2		1	0	0	.
122	Interventions for preventing oral candidiasis for patients with	Clarkson	oral care for cancer patients	yes	1	yes	yes	no			yes	no		no		yes	yes				uk	europe	yes	yes	2007	<2008	1998	yes2	2002	2004			3	2-	3	9	12	1	11		no	CDSR		10.1002/14651858.CD003807.pub3	split	3	1	0	.
123	Interventions for preventing oral mucositis for patients	Worthington	oral care for cancer patients	yes	1	yes	yes	no			no	yes		no		no	yes				uk	europe	yes	yes	2011	=>2008	1998	yes4	2003	2006	2007	2010	9	6-	1	21		3	9	12	no	CDSR		10.1002/14651858.CD000978.pub5		3	0	1	.
124	Interventions for the prevention and treatment of herpes	Glenny	oral care for cancer patients	yes	1	no	yes	no				yes		no			yes				uk	europe	yes	yes	2009	=>2008	2007	no					4	4-	2	8		0	0		no	CDSR		10.1002/14651858.CD006706.pub2		1	0	0	.
125	Interventions for treating oral candidiasis for patients	Worthington	oral care for cancer patients	yes	1	yes	yes	no		yes	no	no		no		no	yes				uk	europe	yes	yes	2010	=>2008	2000	yes3	2001	2004	2005		5	4-	1	8		3	4	7	no	CDSR		10.1002/14651858.CD001972.pub4		3	0	1	.
127	Screening programmes for the early detection and prevention	Brocklehurst	cancer prevention	yes	99	yes	yes	yes						no		yes	no				uk	europe	yes	yes	2013	=>2008	2003	yes2	2006	2010			5	4-	1	4		1	6		no	CDSR		10.1002/14651858.CD004150.pub4		3	0	0	.
128	Interventions for the treatment of keratocystic odontogenic	Sharif	cancer treatment	no	99	yes	yes	yes						yes							uk	europe	yes	yes	2010	=>2008	2010	no					4	4-	2	4		2	4			CDSR		10.1002/14651858.CD008464.pub2		1	0	0	.
129	Interventions for the treatment of oral and oropharyngeal	Bessel	cancer treatment	yes	99	yes	yes	no		yes				no		yes					uk	europe	yes	yes	2011	=>2008	2006	yes1	2007				10	6-	4	4		3	8		no	CDSR		10.1002/14651858.CD006205.pub3		2	0	0	.
130	Interventions for the treatment of oral cavity and	Furness	cancer treatment	yes	1	yes	yes	no		no		yes		no			yes				uk	europe	yes	yes	2011	=>2008	2007	yes1	2010				9	6-	5	0		3	8		yes	CDSR		10.1002/14651858.CD006386.pub3		2	0	0	.
131	Interventions for the treatment of oral cavity and	Glenny	cancer treatment	yes	1	yes	yes	no		yes				no			yes				uk	europe	yes	yes	2010	=>2008	2007	no					11	6-	4	4		3	8		yes	CDSR		10.1002/14651858.CD006387.pub2		1	0	0	.
134	Oral health advice for people with serious mental illness	Khokhar	oral hygiene	no	99	yes	yes	yes						yes							uk	europe	yes	yes	2011	=>2008	2010	no					4	4-	11	36		11	36			CDSR		10.1002/14651858.CD008802.pub2		1	0	0	.
135	Oral hygiene care for critically ill patients to prevent	Shi	oral hygiene	no	1	yes	yes	yes						yes							uk	europe	yes	yes	2013	=>2008	2010	no					10	6-	2	7		2	7			CDSR		10.1002/14651858.CD008367.pub2		1	0	0	.
136	Recall intervals for oral health in primary care patients	Riley	oral hygiene	yes	99	yes	yes	no			yes			no		yes					uk	europe	yes	yes	2013	=>2008	2003	yes2	2005	2007			4	4-	3	18	21	3	32	35	no	CDSR		10.1002/14651858.CD004346.pub4		3	1	1	.
137	Interventions for the management of oral ulcers in Behçet’s	Taylor	oral lesions	no	99	yes	yes	yes						yes							uk	europe	yes	yes	2014	=>2008	2014	no					7	6-	4	1		4	1			CDSR		10.1002/14651858.CD011018.pub2		1	0	0	.
138	Interventions for the restorative care of amelogenesis	Dasash	oral lesions	no	99	yes	yes	yes						yes							syria	Middle East & Africa	yes	yes	2013	=>2008	2008	no					4	4-	1	4		4	1			CDSR		10.1002/14651858.CD007157.pub2		1	0	0	.
139	Interventions for treating oral leukoplakia	Lodi	oral leukoplakia	yes	99	yes	yes	no		yes	yes	no		no		no	no				italy	europe	no	yes	2006	<2008	1999	yes2	1999	2004			4	4-	1	5		3	3	6	no	CDSR		10.1002/14651858.CD001829.pub3		3	0	1	.
140	Interventions for erosive lichen planus affecting mucosal sites	Cheng	oral lichen planus	yes	99	yes	yes	yes						no		yes					uk	europe	yes	yes	2012	=>2008	2009	no					6	6-	3	8		3	10		yes	CDSR		10.1002/14651858.CD008092.pub2		1	0	0	.
141	Interventions for treating oral lichen planus	Thongprasom	oral lichen planus	yes	1	yes	yes	no		yes	no			no		no	yes				thailand	asia	yes	yes	2011	=>2008	1998	yes1	1999				4	4-	1	2		3	0	3	no	CDSR		10.1002/14651858.CD001168.pub2		2	0	1	.
143	Interventions for treating oral mucositis for patients with	Clarkson	oral mucosotis	yes	99	yes	yes	no		yes	no	yes		no	no	no	yes				uk	europe	yes	yes	2010	=>2008	2000	yes3	2002	2004	2007		6	6-	3	6	9	3	5	8	no	CDSR		10.1002/14651858.CD001973.pub4		3	1	1	.
144	Arthrocentesis and lavage for treating temporomandibular	Guo	oral pain	no	99	yes	yes	yes						yes							china	asia	yes	yes	2009	=>2008	2004	no					3	2-	2	5		2	5			CDSR		10.1002/14651858.CD004973.pub2		1	0	0	.
145	Ibuprofen and/or paracetamol (acetaminophen) for pain rel	Bailey	oral pain	yes	1	yes	yes	no		no	yes	yes		no			yes				uk	europe	yes	yes	2013	=>2008	2003	no					5	4-	3	1	4	3	0	3	no	CDSR		0.1002/14651858.CD004624.pub2		1	1	1	.
146	Interventions for the management of temporomandibular	de Souza	oral pain	no	0	yes	yes	yes						yes							brazil	europe	yes	yes	2012	=>2008	2008	no					5	4-	3	9		3	9			CDSR		10.1002/14651858.CD007261.pub2		1	0	0	.
148	Paracetamol for pain relief after surgical removal of lower	Weil	oral pain	yes	1	no	yes	no				yes		yes							uk	europe	yes	yes	2007	<2008	2003	no					7	6-	3	0	3	0	0	0	no	CDSR		10.1002/14651858.CD004487.pub2		1	1	1	.
149	Pharmacological interventions for pain in patients with	Mujakperuo	oral pain	no	99	yes	yes	yes						yes							uk	europe	yes	yes	2010	=>2008	2004	no					4	4-	3	0	3	3	0	3		CDSR		10.1002/14651858.CD004715.pub2		1	1	1	.
150	Potassium containing toothpastes for dentine hypersensiti	Poulsen	oral pain	no	1	yes	yes	yes						yes							denmark	europe	yes	yes	2006	<2008	1999	yes1	2000				6	6-	2	0	2	2	0	2		CDSR		10.1002/14651858.CD001476.pub2		2	1	1	.
151	Preoperative analgesics for additional pain relief in chil	Ashley	oral pain	yes	0	yes	yes	no		yes		no		no		yes					uk	europe	yes	yes	2012	=>2008	2010	no					5	4-	3	4		1	7		yes	CDSR		10.1002/14651858.CD008392.pub2		1	0	0	.
152	Psychosocial interventions for the management of chronic	Aggarwal	oral pain	no	1	yes	yes	yes						yes							uk	europe	yes	yes	2011	=>2008	2010	no					6	6-	4	2		4	2			CDSR		10.1002/14651858.CD008456.pub2		1	0	0	.
153	Stabilisation splint therapy for temporomandibular pain	Al-An	oral pain	yes	99	yes	yes	no				yes		no			yes				uk	europe	yes	yes	2004	<2008	2000	no					5	4-	3	3	6	3	0	3	no	CDSR		10.1002/14651858.CD002778.pub2		1	1	1	.
154	Interventions for the management of oral submucous fibrosis	Fedorowicz	oral submucuos fibrosis	no	99	yes	yes	yes						yes							bahrain	Middle East & Africa	yes	yes	2008	=>2008	2008	no					6	6-	4	10		4	10			CDSR		10.1002/14651858.CD007156.pub2		1	0	0	.
155	Systemic interventions for recurrent aphthous stomatitis	Blockenhurst	oral ulcers	yes	99	yes	yes	no						no	yes	yes					uk	europe	yes	yes	2012	=>2008	2005	no					9	6-	4	1		3	2		no	CDSR		10.1002/14651858.CD005411.pub2		1	0	0	.
156	Topical treatments for HIV-related oral ulcers	Kuteyi	oral ulcers	no	99	yes	yes	yes						yes							nigeria	Middle East & Africa	yes	yes	2012	=>2008	2009	no					2	2-	3	2	5	3	2	5		CDSR		10.1002/14651858.CD007975.pub2		1	1	1	.
157	Periodontal therapy for the management of cardiovascular	Li	periodontal disease associated	no	99	yes	yes	yes						yes							china	asia	yes	yes	2014	=>2008	2011	no					8	6-	2	5		2	5			CDSR		10.1002/14651858.CD009197.pub2		1	0	0	.
158	Root coverage procedures for the treatment of localised	Chambrone	periodontal disease associated	no	0	yes	yes	yes						yes							brazil	americas	yes	yes	2009	=>2008	2009	no					6	6-	4	12		4	12			CDSR		10.1002/14651858.CD007161.pub2		1	0	0	.
159	Different powered toothbrushes for plaque control	Deacon	periodontal disease prevention	yes	0	yes	yes	yes						no			yes				uk	europe	yes	yes	2011	=>2008	2004	no					7	6-	3	5		3	0		no	CDSR		10.1002/14651858.CD004971.pub2		1	0	0	.
162	Powered versus manual toothbrushing for oral health	Yaacob	periodontal disease prevention	yes	1	yes	yes	yes						no			yes				uk	europe	yes	yes	2014	=>2008	2000	yes2	2003	2005			7	6-	2	5		2	4		no	CDSR		10.1002/14651858.CD002281.pub3		3	0	0	.
163	Psychological interventions to improve adherence to oral	Renz	periodontal disease prevention	yes	99	yes	yes	no				yes	yes	yes							uk	europe	yes	yes	2007	<2008	2005	no					5	4-	4	4		3	4		no	CDSR		10.1002/14651858.CD005097.pub2		1	0	0	.
164	Enamel matrix derivative (Emdogain®) for periodontal tissu	Esposito	periodontal disease treatment	yes	1	yes	yes	no				yes		yes	no	no	yes				uk	europe	yes	yes	2009	=>2008	2002	yes2	2003	2005			5	4-	4	4		3	4	7	no	CDSR		10.1002/14651858.CD003875.pub3		3	0	1	.
165	Full-mouth disinfection for the treatment of adult chronic	Eberhard	periodontal disease treatment	yes	99	yes	yes	yes						no		yes					uk	europe	yes	yes	2008	=>2008	2004	no					5	4-	1	3		1	5		no	CDSR		10.1002/14651858.CD004622.pub2		1	0	0	.
166	Guided tissue regeneration for periodontal infra-bony def	Needleman	periodontal disease treatment	yes	1	yes	yes	no			no	no		no	yes	no	no				uk	europe	yes	yes	2006	<2008	1999	yes1	2001				4	4-	3	8		3	8	11	no	CDSR		10.1002/14651858.CD001724.pub2		2	0	1	.
168	Occlusal interventions for periodontitis in adults	Weston	periodontal disease treatment	no	99	yes	yes	yes						yes							uk	europe	yes	yes	2008	=>2008	2004	no					4	4-	1	4		1	4			CDSR		10.1002/14651858.CD004968.pub2		1	0	0	.
169	Routine scale and polish for periodontal health in adults	Worthington	periodontal disease treatment	yes	99	yes	yes	no		yes	yes			no		yes					uk	europe	yes	yes	2013	=>2008	2004	yes1	2007				4	4-	2	12		7	12		no	CDSR		10.1002/14651858CD004625.pub4.		2	0	0	.
170	Systemic antibiotics for symptomatic apical periodontitis	Cope	periodontal disease treatment	no	1	yes	yes	yes						yes							uk	europe	yes	yes	2014	=>2008	2012	no					5	4-	2	3		2	3			CDSR		10.1002/14651858.CD010136.pub2		1	0	0	.
171	Treatment of periodontal disease for glycaemic control	Simpson	periodontal disease treatment	no	1	yes	yes	yes						yes							uk	europe	yes	yes	2010	=>2008	2004	no					5	4-	2	8		2	8			CDSR		: 10.1002/14651858.CD004714		1	0	0	.
172	Triclosan/copolymer containing toothpastes for oral healt	Riley	periodontal disease treatment	no	99	yes	yes	yes						yes							uk	europe	yes	yes	2013	=>2008	2013	no					2	2-	2	5		2	5			CDSR		10.1002/14651858.CD10514.pub2		1	0	0	.
115		coulthard			0					yes
164		esposito			1										yes
166		needleman			1					yes
[truncated: 2 more columns]
